# Supplementary material for: Increased genetic diversity of ADME genes in African Americans compared with their putative ancestral source populations and implications for Pharmacogenomics
Source: BMC Genet. 2014 May 1;15:52. doi: 10.1186/1471-2156-15-52 (PMC4021503; doi:10.1186/1471-2156-15-52)
Supplement: Additional file 4: Table S2 — The local European ancestral inference for (A) 32 ADME core genes and (B) 252 ADME extended genes. [file 1471-2156-15-52-S4.xls]

## Sheet: Table.S2A
Type	ID	Local European ancestral inference
Phase I	CYP1A1	0.2459
Phase I	CYP1A2	0.2459
Phase I	CYP2A6	0.2459
Phase I	CYP2B6	0.2541
Phase I	CYP2C19	0.2541
Phase I	CYP2C8	0.2541
Phase I	CYP2C9	0.2541
Phase I	CYP2D6	0.3197
Phase I	CYP2E1	0.2957
Phase I	CYP3A4	0.2213
Phase I	CYP3A5	0.2213
Phase I	DPYD	0.2787
Phase II	GSTM1	0.2431
Phase II	GSTP1	0.25
Phase II	GSTT1	0.2458
Phase II	NAT1	0.2984
Phase II	NAT2	0.3
Phase II	SULT1A1	0.2196
Phase II	TPMT	0.25
Phase II	UGT1A1	0.3338
Phase II	UGT2B15	0.1657
Phase II	UGT2B17	0.175
Phase II	UGT2B7	0.1583
Transporter	ABCB1	0.1885
Transporter	ABCC2	0.2705
Transporter	ABCG2	0.1638
Transporter	SLC15A2	0.2667
Transporter	SLC22A1	0.2963
Transporter	SLC22A2	0.2951
Transporter	SLC22A6	0.2417
Transporter	SLCO1B1	0.2648
Transporter	SLCO1B3	0.2667

## Sheet: Table.S2B
Type	Genes	Local European ancestral inference
Phase I	ADH1A	0.1667
Phase I	ADH1B	0.1667
Phase I	ADH1C	0.1656
Phase I	ADH4	0.1699
Phase I	ADH5	0.1721
Phase I	ADH6	0.1667
Phase I	ADH7	0.161
Phase I	ADHFE1	0.2623
Phase I	ALDH1A1	0.3115
Phase I	ALDH1A2	0.2083
Phase I	ALDH1A3	0.2555
Phase I	ALDH1B1	0.272
Phase I	ALDH2	0.25
Phase I	ALDH3A1	0.2459
Phase I	ALDH3A2	0.2459
Phase I	ALDH3B1	0.2303
Phase I	ALDH3B2	0.25
Phase I	ALDH4A1	0.2351
Phase I	ALDH5A1	0.2295
Phase I	ALDH6A1	0.2377
Phase I	ALDH7A1	0.2601
Phase I	ALDH8A1	0.2476
Phase I	ALDH9A1	0.2541
Phase I	AOX1	0.2667
Phase I	CBR1	0.2951
Phase I	CBR3	0.2889
Phase I	CES1	0.2712
Phase I	CES2	0.2459
Phase I	CYB5R3	0.3197
Phase I	CYP11A1	0.2459
Phase I	CYP11B1	0.2373
Phase I	CYP11B2	0.2373
Phase I	CYP17A1	0.2417
Phase I	CYP19A1	0.2091
Phase I	CYP1B1	0.2417
Phase I	CYP20A1	0.2705
Phase I	CYP21A2	0.295
Phase I	CYP24A1	0.2131
Phase I	CYP26A1	0.2417
Phase I	CYP26C1	0.2417
Phase I	CYP27A1	0.3185
Phase I	CYP27B1	0.2881
Phase I	CYP2A13	0.2541
Phase I	CYP2A7	0.2417
Phase I	CYP2C18	0.2541
Phase I	CYP2F1	0.2541
Phase I	CYP2J2	0.3
Phase I	CYP2R1	0.3167
Phase I	CYP2S1	0.2541
Phase I	CYP39A1	0.2049
Phase I	CYP3A43	0.2213
Phase I	CYP3A7	0.2213
Phase I	CYP46A1	0.2061
Phase I	CYP4A11	0.2787
Phase I	CYP4B1	0.2787
Phase I	CYP4F11	0.2213
Phase I	CYP4F12	0.2182
Phase I	CYP4F2	0.2213
Phase I	CYP4F3	0.2333
Phase I	CYP4F8	0.2333
Phase I	CYP4Z1	0.2787
Phase I	CYP51A1	0.1949
Phase I	CYP7A1	0.2541
Phase I	CYP7B1	0.2729
Phase I	CYP8B1	0.2459
Phase I	DDO	0.2295
Phase I	DHRS1	0.2333
Phase I	DHRS12	0.1667
Phase I	DHRS13	0.2459
Phase I	DHRS2	0.2377
Phase I	DHRS3	0.2417
Phase I	DHRS4	0.2541
Phase I	DHRS4L2	0.2541
Phase I	DHRS7	0.1842
Phase I	DHRS7B	0.25
Phase I	DHRS7C	0.2104
Phase I	DHRS9	0.2006
Phase I	DPEP1	0.3033
Phase I	EPHX1	0.2667
Phase I	EPHX2	0.2623
Phase I	FMO1	0.2583
Phase I	FMO2	0.2583
Phase I	FMO3	0.2583
Phase I	FMO4	0.2583
Phase I	FMO5	0.1557
Phase I	GPX1	0.2583
Phase I	GPX2	0.2131
Phase I	GPX3	0.1949
Phase I	GPX4	0.1843
Phase I	GPX5	0.219
Phase I	GPX6	0.25
Phase I	GPX7	0.283
Phase I	GSR	0.2284
Phase I	GSS	0.2131
Phase I	HAGH	0.2083
Phase I	HSD11B1	0.2541
Phase I	HSD17B11	0.1639
Phase I	HSD17B14	0.2303
Phase I	METAP1	0.1721
Phase I	NOS1	0.2459
Phase I	NOS2A	0.193
Phase I	NOS3	0.2586
Phase I	PDE3A	0.283
Phase I	PDE3B	0.3167
Phase I	PLGLB1	0.225
Phase I	PON1	0.1907
Phase I	PON2	0.1875
Phase I	PON3	0.1897
Phase I	SULF1	0.2386
Phase I	XDH	0.2869
Phase II	CHST1	0.2213
Phase II	CHST10	0.1628
Phase II	CHST11	0.2434
Phase II	CHST12	0.2623
Phase II	CHST13	0.2213
Phase II	CHST2	0.225
Phase II	CHST3	0.2705
Phase II	CHST4	0.2458
Phase II	CHST5	0.2583
Phase II	CHST6	0.2636
Phase II	CHST8	0.2295
Phase II	CHST9	0.25
Phase II	GSTA1	0.2667
Phase II	GSTA2	0.2667
Phase II	GSTA3	0.2705
Phase II	GSTA4	0.2623
Phase II	GSTA5	0.2697
Phase II	GSTCD	0.2131
Phase II	GSTK1	0.3103
Phase II	GSTM2	0.2459
Phase II	GSTM3	0.2417
Phase II	GSTM4	0.2459
Phase II	GSTM5	0.2417
Phase II	GSTO1	0.2333
Phase II	GSTO2	0.2333
Phase II	GSTT2	0.2458
Phase II	GSTZ1	0.2213
Phase II	HNMT	0.2
Phase II	MGST1	0.2951
Phase II	MGST2	0.2014
Phase II	MGST3	0.2541
Phase II	NNMT	0.2176
Phase II	PNMT	0.2583
Phase II	SULT1A2	0.2219
Phase II	SULT1A3	0.242
Phase II	SULT1B1	0.1639
Phase II	SULT1C2	0.1528
Phase II	SULT1E1	0.1639
Phase II	SULT2A1	0.2295
Phase II	SULT2B1	0.2254
Phase II	SULT4A1	0.2917
Phase II	UGT1A10	0.3394
Phase II	UGT1A3	0.3368
Phase II	UGT1A4	0.3373
Phase II	UGT1A5	0.3373
Phase II	UGT1A6	0.3381
Phase II	UGT1A7	0.3384
Phase II	UGT1A8	0.3396
Phase II	UGT1A9	0.3387
Phase II	UGT2A1	0.1676
Phase II	UGT2B10	0.2011
Phase II	UGT2B11	0.1583
Phase II	UGT2B28	0.1583
Phase II	UGT2B4	0.1638
Phase II	UGT8	0.2131
Transporter	ABCA1	0.2785
Transporter	ABCA4	0.268
Transporter	ABCB11	0.2076
Transporter	ABCB4	0.1895
Transporter	ABCB5	0.2623
Transporter	ABCB6	0.3033
Transporter	ABCB8	0.2586
Transporter	ABCC1	0.2193
Transporter	ABCC10	0.2
Transporter	ABCC11	0.2537
Transporter	ABCC12	0.25
Transporter	ABCC3	0.2869
Transporter	ABCC4	0.1967
Transporter	ABCC5	0.2677
Transporter	ABCC6	0.2191
Transporter	ABCC8	0.3271
Transporter	ABCC9	0.2555
Transporter	ABCG1	0.3463
Transporter	SLC10A1	0.2333
Transporter	SLC10A2	0.2046
Transporter	SLC13A1	0.2131
Transporter	SLC13A2	0.2459
Transporter	SLC13A3	0.1768
Transporter	SLC15A1	0.233
Transporter	SLC16A1	0.1967
Transporter	SLC19A1	0.3162
Transporter	SLC22A10	0.2373
Transporter	SLC22A11	0.2541
Transporter	SLC22A12	0.2541
Transporter	SLC22A13	0.2583
Transporter	SLC22A14	0.2583
Transporter	SLC22A15	0.1721
Transporter	SLC22A16	0.2289
Transporter	SLC22A17	0.2541
Transporter	SLC22A18	0.2705
Transporter	SLC22A3	0.2951
Transporter	SLC22A4	0.2705
Transporter	SLC22A5	0.2705
Transporter	SLC22A7	0.2
Transporter	SLC22A8	0.2399
Transporter	SLC22A9	0.2373
Transporter	SLC27A1	0.2407
Transporter	SLC28A1	0.2131
Transporter	SLC28A2	0.1917
Transporter	SLC28A3	0.2866
Transporter	SLC29A1	0.1885
Transporter	SLC29A2	0.2623
Transporter	SLC2A4	0.2083
Transporter	SLC2A5	0.2377
Transporter	SLC5A6	0.2377
Transporter	SLC6A6	0.2145
Transporter	SLC7A5	0.2869
Transporter	SLC7A7	0.3
Transporter	SLC7A8	0.2564
Transporter	SLCO1A2	0.2623
Transporter	SLCO1C1	0.2747
Transporter	SLCO2A1	0.2377
Transporter	SLCO2B1	0.2131
Transporter	SLCO3A1	0.2751
Transporter	SLCO4A1	0.3082
Transporter	SLCO4C1	0.2458
Transporter	SLCO5A1	0.24
Transporter	SLCO6A1	0.2458
Transporter	TAP1	0.325
Transporter	TAP2	0.325
Modifier	AHR	0.2417
Modifier	ARNT	0.1557
Modifier	ARSA	0.3022
Modifier	ATP7B	0.175
Modifier	CAT	0.2333
Modifier	CDA	0.2377
Modifier	CFTR	0.2167
Modifier	HNF4A	0.1561
Modifier	IAPP	0.2623
Modifier	KCNJ11	0.3279
Modifier	MAT1A	0.2049
Modifier	MPO	0.2417
Modifier	NR1I2	0.276
Modifier	NR1I3	0.2069
Modifier	POR	0.1771
Modifier	PPARA	0.2869
Modifier	PPARD	0.2541
Modifier	PPARG	0.2083
Modifier	RXRA	0.2447
Modifier	SOD1	0.225
Modifier	SOD2	0.2797
Modifier	SOD3	0.2417
