# Supplementary material for: Increased genetic diversity of ADME genes in African Americans compared with their putative ancestral source populations and implications for Pharmacogenomics
Source: BMC Genet. 2014 May 1;15:52. doi: 10.1186/1471-2156-15-52 (PMC4021503; doi:10.1186/1471-2156-15-52)
Supplement: Additional file 10: Table S3 — The distribution of clinically defined haplotypes for 28 ADME core genes. [file 1471-2156-15-52-S10.xls]

## Sheet: Table.S3
ABCB1	Haplotype:	rs1045642-rs2032582-rs2235013-rs2235033-rs1128503-rs10276036
	Count	Haplo	ASW	CEU	YRI	Frequency	Haplo	ASW	CEU	YRI
		AACAAC	7	69	0		AACAAC	0.057377	0.405882	0
		AACAGT	1	4	0		AACAGT	0.00819672	0.0235294	0
		AATGGT	0	2	0		AATGGT	0	0.0117647	0
		ACCAAC	8	2	14		ACCAAC	0.0655738	0.0117647	0.0795455
		ACCAGC	0	0	4		ACCAGC	0	0	0.0227273
		ACCAGT	1	1	1		ACCAGT	0.00819672	0.00588235	0.00568182
		ACTGGT	6	21	2		ACTGGT	0.0491803	0.123529	0.0113636
		GACAAC	0	2	0		GACAAC	0	0.0117647	0
		GATGGT	2	0	0		GATGGT	0.0163934	0	0
		GCCAAC	8	4	10		GCCAAC	0.0655738	0.0235294	0.0568182
		GCCAGC	2	0	5		GCCAGC	0.0163934	0	0.0284091
		GCCAGT	24	15	57		GCCAGT	0.196721	0.0882353	0.323864
		GCTGGT	63	50	83		GCTGGT	0.516393	0.294118	0.471591
ABCC2	Haplotype:	rs2273697-rs17222723-rs3740066
	Count	Haplo	ASW	CEU	YRI	Frequency	Haplo	ASW	CEU	YRI
		AAC	0	1	1		AAC	0	0.00588235	0.00568182
		ATC	16	35	41		ATC	0.131148	0.205882	0.232955
		ATT	0	3	2		ATT	0	0.0176471	0.0113636
		GAC	6	9	12		GAC	0.0491803	0.0529412	0.0681818
		GTC	66	69	87		GTC	0.540984	0.405882	0.494318
		GTT	34	53	33		GTT	0.278689	0.311765	0.1875
ABCG2	Haplotype:	rs2231164-rs4148157-rs2231148-rs2622628-rs13120400-rs2725256-rs2231142-rs17731538-rs2231137-rs3109823-rs17731799-rs2622604-rs3114020
	Count	Haplo	ASW	CEU	YRI	Frequency	Haplo	ASW	CEU	YRI
		CATCTATGCTGCT	1	0	0		CATCTATGCTGCT	0.00819672	0	0
		CATCTATGCTTCC	4	11	0		CATCTATGCTTCC	0.0327869	0.0647059	0
		CATCTATGCTTCT	1	1	0		CATCTATGCTTCT	0.00819672	0.00588235	0
		CGACCAGGCCGCT	1	0	0		CGACCAGGCCGCT	0.00819672	0	0
		CGACCAGGCTGCT	1	0	0		CGACCAGGCTGCT	0.00819672	0	0
		CGACTAGGTCTCC	0	0	1		CGACTAGGTCTCC	0	0	0.00568182
		CGTACGGGCTTCC	1	0	0		CGTACGGGCTTCC	0.00819672	0	0
		CGTATAGACTGCT	3	0	3		CGTATAGACTGCT	0.0245902	0	0.0170455
		CGTATAGGCCGCC	1	0	1		CGTATAGGCCGCC	0.00819672	0	0.00568182
		CGTATAGGCCGCT	14	0	25		CGTATAGGCCGCT	0.114754	0	0.142045
		CGTATAGGCCGTT	3	0	4		CGTATAGGCCGTT	0.0245902	0	0.0227273
		CGTATAGGCCTCC	2	0	4		CGTATAGGCCTCC	0.0163934	0	0.0227273
		CGTATAGGCTGCT	7	0	7		CGTATAGGCTGCT	0.057377	0	0.0397727
		CGTATAGGCTTCC	3	0	1		CGTATAGGCTTCC	0.0245902	0	0.00568182
		CGTATAGGCTTCT	0	0	1		CGTATAGGCTTCT	0	0	0.00568182
		CGTATAGGTCGCT	0	0	3		CGTATAGGTCGCT	0	0	0.0170455
		CGTATAGGTTGCT	1	2	6		CGTATAGGTTGCT	0.00819672	0.0117647	0.0340909
		CGTATAGGTTTCC	1	0	0		CGTATAGGTTTCC	0.00819672	0	0
		CGTATGGGCCGCT	9	0	18		CGTATGGGCCGCT	0.0737705	0	0.102273
		CGTATGGGCCTCT	0	0	1		CGTATGGGCCTCT	0	0	0.00568182
		CGTATGGGCTGCT	1	0	0		CGTATGGGCTGCT	0.00819672	0	0
		CGTATGGGCTTCC	3	0	11		CGTATGGGCTTCC	0.0245902	0	0.0625
		CGTATGGGCTTCT	1	0	0		CGTATGGGCTTCT	0.00819672	0	0
		CGTATGGGTTGCT	0	0	1		CGTATGGGTTGCT	0	0	0.00568182
		CGTCTAGGCCGCC	1	0	0		CGTCTAGGCCGCC	0.00819672	0	0
		CGTCTAGGCCGCT	6	0	14		CGTCTAGGCCGCT	0.0491803	0	0.0795455
		CGTCTAGGCCGTT	4	0	4		CGTCTAGGCCGTT	0.0327869	0	0.0227273
		CGTCTAGGCCTCC	2	0	2		CGTCTAGGCCTCC	0.0163934	0	0.0113636
		CGTCTAGGCCTCT	1	0	1		CGTCTAGGCCTCT	0.00819672	0	0.00568182
		CGTCTAGGCTGCT	2	0	2		CGTCTAGGCTGCT	0.0163934	0	0.0113636
		CGTCTAGGCTGTT	1	0	0		CGTCTAGGCTGTT	0.00819672	0	0
		CGTCTAGGCTTCC	1	0	1		CGTCTAGGCTTCC	0.00819672	0	0.00568182
		CGTCTAGGTCGCT	1	0	0		CGTCTAGGTCGCT	0.00819672	0	0
		CGTCTAGGTCGTT	0	1	0		CGTCTAGGTCGTT	0	0.00588235	0
		CGTCTGGGCCGCT	3	0	5		CGTCTGGGCCGCT	0.0245902	0	0.0284091
		CGTCTGGGCCTCC	1	0	1		CGTCTGGGCCTCC	0.00819672	0	0.00568182
		CGTCTGGGCCTCT	0	0	1		CGTCTGGGCCTCT	0	0	0.00568182
		CGTCTGGGCTGCT	0	0	4		CGTCTGGGCTGCT	0	0	0.0227273
		CGTCTGGGCTTCC	6	0	18		CGTCTGGGCTTCC	0.0491803	0	0.102273
		CGTCTGGGCTTTT	0	0	3		CGTCTGGGCTTTT	0	0	0.0170455
		TGACCAGACTGCT	0	1	0		TGACCAGACTGCT	0	0.00588235	0
		TGACCAGGCCGTT	2	27	0		TGACCAGGCCGTT	0.0163934	0.158824	0
		TGACCAGGCTGCT	3	8	0		TGACCAGGCTGCT	0.0245902	0.0470588	0
		TGACCAGGCTTCC	0	1	0		TGACCAGGCTTCC	0	0.00588235	0
		TGACCGGGCTTCC	0	3	0		TGACCGGGCTTCC	0	0.0176471	0
		TGACTAGACTGCT	0	4	0		TGACTAGACTGCT	0	0.0235294	0
		TGACTAGGCCGCT	0	1	0		TGACTAGGCCGCT	0	0.00588235	0
		TGACTAGGCCGTT	0	1	0		TGACTAGGCCGTT	0	0.00588235	0
		TGACTAGGCTTCC	0	1	0		TGACTAGGCTTCC	0	0.00588235	0
		TGACTAGGTCGTT	0	1	0		TGACTAGGTCGTT	0	0.00588235	0
		TGACTAGGTTGCT	0	1	0		TGACTAGGTTGCT	0	0.00588235	0
		TGACTATGCTTCC	1	3	0		TGACTATGCTTCC	0.00819672	0.0176471	0
		TGACTGGGCTGCT	0	1	0		TGACTGGGCTGCT	0	0.00588235	0
		TGACTGGGCTTCC	1	13	0		TGACTGGGCTTCC	0.00819672	0.0764706	0
		TGTATAGGCCGCT	1	0	1		TGTATAGGCCGCT	0.00819672	0	0.00568182
		TGTATAGGCCGTT	2	0	0		TGTATAGGCCGTT	0.0163934	0	0
		TGTATGGGCTTCC	1	0	0		TGTATGGGCTTCC	0.00819672	0	0
		TGTCCAGGCCGTT	0	4	0		TGTCCAGGCCGTT	0	0.0235294	0
		TGTCCAGGCTGCT	0	1	0		TGTCCAGGCTGCT	0	0.00588235	0
		TGTCTAGACTGCT	2	34	2		TGTCTAGACTGCT	0.0163934	0.2	0.0113636
		TGTCTAGACTTTT	1	0	0		TGTCTAGACTTTT	0.00819672	0	0
		TGTCTAGGCCGCT	6	0	9		TGTCTAGGCCGCT	0.0491803	0	0.0511364
		TGTCTAGGCTGCT	2	1	3		TGTCTAGGCTGCT	0.0163934	0.00588235	0.0170455
		TGTCTAGGCTTCC	1	0	1		TGTCTAGGCTTCC	0.00819672	0	0.00568182
		TGTCTAGGTCGTT	0	1	0		TGTCTAGGTCGTT	0	0.00588235	0
		TGTCTATGCCGTT	0	1	0		TGTCTATGCCGTT	0	0.00588235	0
		TGTCTATGCTTCC	0	2	0		TGTCTATGCTTCC	0	0.0117647	0
		TGTCTATGCTTTT	1	0	0		TGTCTATGCTTTT	0.00819672	0	0
		TGTCTGGGCCGCC	0	0	1		TGTCTGGGCCGCC	0	0	0.00568182
		TGTCTGGGCCGCT	2	0	7		TGTCTGGGCCGCT	0.0163934	0	0.0397727
		TGTCTGGGCCTCC	1	5	0		TGTCTGGGCCTCC	0.00819672	0.0294118	0
		TGTCTGGGCCTCT	1	0	4		TGTCTGGGCCTCT	0.00819672	0	0.0227273
		TGTCTGGGCTGCT	0	7	0		TGTCTGGGCTGCT	0	0.0411765	0
		TGTCTGGGCTTCC	4	32	3		TGTCTGGGCTTCC	0.0327869	0.188235	0.0170455
		TGTCTGGGCTTCT	1	1	1		TGTCTGGGCTTCT	0.00819672	0.00588235	0.00568182
		TGTCTGGGCTTTT	2	0	1		TGTCTGGGCTTTT	0.0163934	0	0.00568182
CYP1A1	Haplotype:	rs4646903-rs41279188-rs1048943-rs1799814
	Count	Haplo	ASW	CEU	YRI	Frequency	Haplo	ASW	CEU	YRI
		AGTG	91	150	134		AGTG	0.745902	0.882353	0.761364
		AGTT	0	3	0		AGTT	0	0.0176471	0
		ATTG	0	3	0		ATTG	0	0.0176471	0
		GGCG	7	5	0		GGCG	0.057377	0.0294118	0
		GGTG	24	9	42		GGTG	0.196721	0.0529412	0.238636
CYP1A2	Haplotype:	rs2069514-rs2069526-rs762551-rs35796837-rs2472304-rs2470890
	Count	Haplo	ASW	CEU	YRI	Frequency	Haplo	ASW	CEU	YRI
		ATAAGC	10	0	14		ATAAGC	0.0819672	0	0.0795455
		ATACGC	29	3	45		ATACGC	0.237705	0.0176471	0.255682
		GGACGC	16	1	27		GGACGC	0.131148	0.00588235	0.153409
		GTACAC	1	0	2		GTACAC	0.00819672	0	0.0113636
		GTACAT	16	112	0		GTACAT	0.131148	0.658824	0
		GTACGC	9	7	8		GTACGC	0.0737705	0.0411765	0.0454545
		GTCCGC	41	47	80		GTCCGC	0.336066	0.276471	0.454545
CYP2A6	Haplotype:	rs28399463-rs1809810-rs28399454-rs28399435-rs28399433
	Count	Haplo	ASW	CEU	YRI	Frequency	Haplo	ASW	CEU	YRI
		CTCCA	2	0	6		CTCCA	0.0163934	0	0.0340909
		TACCA	2	0	0		TACCA	0.0163934	0	0
		TTCCA	95	152	126		TTCCA	0.778689	0.894118	0.715909
		TTCCC	13	11	16		TTCCC	0.106557	0.0647059	0.0909091
		TTCTA	0	6	0		TTCTA	0	0.0352941	0
		TTTCA	10	1	28		TTTCA	0.0819672	0.00588235	0.159091
CYP2B6	Haplotype:	rs4802101-rs34223104-rs8192709-rs2279342-rs4803418-rs4803419-rs2279344-rs12721649-rs35468935-rs28399499-rs35979566-rs8192719
	Count	Haplo	ASW	CEU	YRI	Frequency	Haplo	ASW	CEU	YRI
		CCCACCAACTTC	1	0	0		CCCACCAACTTC	0.00819672	0	0
		CCCACCAGCTTC	2	2	1		CCCACCAGCTTC	0.0163934	0.0117647	0.00568182
		CCCACCAGCTTT	0	0	1		CCCACCAGCTTT	0	0	0.00568182
		CCCACCAGTTTC	2	0	1		CCCACCAGTTTC	0.0163934	0	0.00568182
		CTCACCAACCTC	10	0	18		CTCACCAACCTC	0.0819672	0	0.102273
		CTCACCAACTTC	12	0	26		CTCACCAACTTC	0.0983607	0	0.147727
		CTCACCAGCTTC	5	0	14		CTCACCAGCTTC	0.0409836	0	0.0795455
		CTCACCAGCTTT	39	45	63		CTCACCAGCTTT	0.319672	0.264706	0.357955
		CTCACCAGTTTC	1	0	7		CTCACCAGTTTC	0.00819672	0	0.0397727
		CTCACCAGTTTT	0	0	1		CTCACCAGTTTT	0	0	0.00568182
		CTCACCGACTTC	0	0	2		CTCACCGACTTC	0	0	0.0113636
		CTCACCGGCTTC	9	7	19		CTCACCGGCTTC	0.0737705	0.0411765	0.107955
		CTCACCGGCTTT	1	0	2		CTCACCGGCTTT	0.00819672	0	0.0113636
		CTCACTAGCTTC	3	0	1		CTCACTAGCTTC	0.0245902	0	0.00568182
		CTCACTGGCTTC	0	0	1		CTCACTGGCTTC	0	0	0.00568182
		CTCAGCAGCTTC	1	0	5		CTCAGCAGCTTC	0.00819672	0	0.0284091
		CTCAGTAGCTAC	0	3	0		CTCAGTAGCTAC	0	0.0176471	0
		CTCAGTAGCTTC	6	31	1		CTCAGTAGCTTC	0.0491803	0.182353	0.00568182
		CTCTGTAGCTTC	11	12	4		CTCTGTAGCTTC	0.0901639	0.0705882	0.0227273
		CTCTGTAGCTTT	0	1	0		CTCTGTAGCTTT	0	0.00588235	0
		TTCACCAACTTC	1	0	0		TTCACCAACTTC	0.00819672	0	0
		TTCACCAGCTTC	1	0	0		TTCACCAGCTTC	0.00819672	0	0
		TTCACCAGCTTT	1	0	1		TTCACCAGCTTT	0.00819672	0	0.00568182
		TTCACCGGCTTC	11	59	0		TTCACCGGCTTC	0.0901639	0.347059	0
		TTCACTAGCTTC	0	1	0		TTCACTAGCTTC	0	0.00588235	0
		TTCAGTAGCTTC	0	1	0		TTCAGTAGCTTC	0	0.00588235	0
		TTCTGTAGCTTC	0	1	0		TTCTGTAGCTTC	0	0.00588235	0
		TTTACCAGCTTC	5	6	8		TTTACCAGCTTC	0.0409836	0.0352941	0.0454545
		TTTACCAGCTTT	0	1	0		TTTACCAGCTTT	0	0.00588235	0
CYP2C8	Haplotype:	rs10509681-rs11572103-rs11572080
	Count	Haplo	ASW	CEU	YRI	Frequency	Haplo	ASW	CEU	YRI
		CTT	6	21	0		CTT	0.0491803	0.123529	0
		TAC	18	0	35		TAC	0.147541	0	0.198864
		TTC	98	149	141		TTC	0.803279	0.876471	0.801136
CYP2C9	Haplotype:	rs2256871-rs28371685-rs56165452-rs28371686-rs1057911
	Count	Haplo	ASW	CEU	YRI	Frequency	Haplo	ASW	CEU	YRI
		ACACA	103	161	142		ACACA	0.844262	0.947059	0.806818
		ACACT	1	0	0		ACACT	0.00819672	0	0
		ACAGA	3	0	5		ACAGA	0.0245902	0	0.0284091
		ACCCT	3	9	0		ACCCT	0.0245902	0.0529412	0
		ATACA	1	0	11		ATACA	0.00819672	0	0.0625
		GCACA	11	0	18		GCACA	0.0901639	0	0.102273
CYP2C19	Haplotype:	rs11188072-rs7902257-rs11568732-rs12248560-rs4986894-rs17882687-rs17885098-rs17884832-rs7916649-rs17878649-rs17878459-rs12769205-rs41291556-rs7088784-rs4244285-rs12571421-rs4417205-rs28399513-rs3758581-rs3758581-rs4917623-rs17879685-rs17886522
	Count	Haplo	ASW	CEU	YRI	Frequency	Haplo	ASW	CEU	YRI
		CATCTATTGGGATAGACTCGTCA	12	0	19		CATCTATTGGGATAGACTCGTCA	0.0983607	0	0.107955
		CGGCTACGAAGATGGACTCGTCC	2	0	2		CGGCTACGAAGATGGACTCGTCC	0.0163934	0	0.0113636
		CGGCTACGAGGATGGACTCATCA	2	7	0		CGGCTACGAGGATGGACTCATCA	0.0163934	0.0411765	0
		CGGCTACGAGGATGGACTCGTCA	0	0	6		CGGCTACGAGGATGGACTCGTCA	0	0	0.0340909
		CGGCTATGAAGATGGACTCGTCC	0	0	1		CGGCTATGAAGATGGACTCGTCC	0	0	0.00568182
		CGGCTATGAGGATGGACTCATCA	1	2	0		CGGCTATGAGGATGGACTCATCA	0.00819672	0.0117647	0
		CGGCTATGAGGATGGACTCGTCA	2	0	1		CGGCTATGAGGATGGACTCGTCA	0.0163934	0	0.00568182
		CGTCCATTAGCGTAAGGATGTCA	0	5	0		CGTCCATTAGCGTAAGGATGTCA	0	0.0294118	0
		CGTCCATTAGGGTAAGCTCGCCA	1	0	1		CGTCCATTAGGGTAAGCTCGCCA	0.00819672	0	0.00568182
		CGTCCATTAGGGTAAGCTCGTCA	0	1	1		CGTCCATTAGGGTAAGCTCGTCA	0	0.00588235	0.00568182
		CGTCCATTAGGGTAAGGATGTCA	12	16	27		CGTCCATTAGGGTAAGGATGTCA	0.0983607	0.0941176	0.153409
		CGTCCATTAGGGTAAGGTCGCCA	0	1	0		CGTCCATTAGGGTAAGGTCGCCA	0	0.00588235	0
		CGTCCCTTAGCGTAAGGATGTCA	1	0	0		CGTCCCTTAGCGTAAGGATGTCA	0.00819672	0	0
		CGTCTACGAGGATGGACTCGTTA	1	0	2		CGTCTACGAGGATGGACTCGTTA	0.00819672	0	0.0113636
		CGTCTACTAGGACGGACTCGTCA	2	2	0		CGTCTACTAGGACGGACTCGTCA	0.0163934	0.0117647	0
		CGTCTACTAGGATAGACTCGTCA	1	0	0		CGTCTACTAGGATAGACTCGTCA	0.00819672	0	0
		CGTCTATTAGGATAGACTCGCCA	1	0	0		CGTCTATTAGGATAGACTCGCCA	0.00819672	0	0
		CGTCTATTAGGATAGACTCGTCA	9	1	18		CGTCTATTAGGATAGACTCGTCA	0.0737705	0.00588235	0.102273
		CGTCTATTAGGGTAGAGTCGTCA	1	0	12		CGTCTATTAGGGTAGAGTCGTCA	0.00819672	0	0.0681818
		CGTCTATTGGGATAGACATGTCA	0	1	0		CGTCTATTGGGATAGACATGTCA	0	0.00588235	0
		CGTCTATTGGGATAGACTCGCCA	39	89	26		CGTCTATTGGGATAGACTCGCCA	0.319672	0.523529	0.147727
		CGTCTATTGGGATAGACTCGTCA	7	6	11		CGTCTATTGGGATAGACTCGTCA	0.057377	0.0352941	0.0625
		CGTCTATTGGGATAGAGATGTCA	1	0	1		CGTCTATTGGGATAGAGATGTCA	0.00819672	0	0.00568182
		CGTCTCCTAGGATGGACTCGCCA	0	0	2		CGTCTCCTAGGATGGACTCGCCA	0	0	0.0113636
		CGTCTCCTGGGATAGACTCGTCA	1	0	0		CGTCTCCTGGGATAGACTCGTCA	0.00819672	0	0
		TGTCTATTAGGATAGACTCGTCA	1	0	2		TGTCTATTAGGATAGACTCGTCA	0.00819672	0	0.0113636
		TGTTTACTAGGATAGACTCGTCA	0	0	1		TGTTTACTAGGATAGACTCGTCA	0	0	0.00568182
		TGTTTATTAGGATAGACTCGCCA	0	2	0		TGTTTATTAGGATAGACTCGCCA	0	0.0117647	0
		TGTTTATTAGGATAGACTCGTCA	25	36	42		TGTTTATTAGGATAGACTCGTCA	0.204918	0.211765	0.238636
		TGTTTATTAGGATAGAGATGTCA	0	1	1		TGTTTATTAGGATAGAGATGTCA	0	0.00588235	0.00568182
CYP2D6	Haplotype:	rs1135840-rs59421388-rs28371725-rs16947-rs3892097-rs28371710-rs61736512-rs28371704-rs28371703
	Count	Haplo	ASW	CEU	YRI	Frequency	Haplo	ASW	CEU	YRI
		CCCGCCCCG	1	0	1		CCCGCCCCG	0.00819672	0	0.00568182
		CCCGCCCTG	47	69	56		CCCGCCCTG	0.385246	0.405882	0.318182
		CCCGCCTTG	0	0	1		CCCGCCTTG	0	0	0.00568182
		GCCACCCTG	42	38	70		GCCACCCTG	0.344262	0.223529	0.397727
		GCCACTCTG	5	0	5		GCCACTCTG	0.0409836	0	0.0284091
		GCCGCCCTG	4	3	8		GCCGCCCTG	0.0327869	0.0176471	0.0454545
		GCCGTCCCT	7	25	1		GCCGTCCCT	0.057377	0.147059	0.00568182
		GCCGTCCTG	7	11	9		GCCGTCCTG	0.057377	0.0647059	0.0511364
		GCTACCCTG	2	24	2		GCTACCCTG	0.0163934	0.141176	0.0113636
		GTCACCTTG	7	0	22		GTCACCTTG	0.057377	0	0.125
		GTCGCCTTG	0	0	1		GTCGCCTTG	0	0	0.00568182
CYP2E1	Haplotype:	rs3813867-rs2031920-rs6413419-rs6413432-rs2070676
	Count	Haplo	ASW	CEU	YRI	Frequency	Haplo	ASW	CEU	YRI
		CCATC	5	0	11		CCATC	0.0409836	0	0.0625
		CCATG	1	0	1		CCATG	0.00819672	0	0.00568182
		CTGAC	2	11	0		CTGAC	0.0163934	0.0647059	0
		GCAAC	1	0	0		GCAAC	0.00819672	0	0
		GCATC	4	1	16		GCATC	0.0327869	0.00588235	0.0909091
		GCATG	15	3	27		GCATG	0.122951	0.0176471	0.153409
		GCGAC	4	10	15		GCGAC	0.0327869	0.0588235	0.0852273
		GCGAG	0	0	1		GCGAG	0	0	0.00568182
		GCGTC	35	122	18		GCGTC	0.286885	0.717647	0.102273
		GCGTG	55	23	87		GCGTG	0.45082	0.135294	0.494318
CYP3A4	Haplotype:	rs4986910-rs2740574
	Count	Haplo	ASW	CEU	YRI	Frequency	Haplo	ASW	CEU	YRI
		AC	80	3	135		AC	0.655738	0.0176471	0.767045
		AT	42	165	41		AT	0.344262	0.970588	0.232955
		GT	0	2	0		GT	0	0.0117647	0
CYP3A5	Haplotype:	rs28365083-rs10264272-rs776746
	Count	Haplo	ASW	CEU	YRI	Frequency	Haplo	ASW	CEU	YRI
		GCC	41	160	28		GCC	0.336066	0.941176	0.159091
		GCT	71	8	119		GCT	0.581967	0.0470588	0.676136
		GTT	10	0	29		GTT	0.0819672	0	0.164773
		TCC	0	2	0		TCC	0	0.0117647	0
DPYD	Haplotype:	rs1801265
	Count	Haplo	ASW	CEU	YRI	Frequency	Haplo	ASW	CEU	YRI
		A	68	141	102		A	0.557377	0.829412	0.579545
		G	54	29	74		G	0.442623	0.170588	0.420455
GSTP1	Haplotype:	rs7952081-rs1695-rs1138272
	Count	Haplo	ASW	CEU	YRI	Frequency	Haplo	ASW	CEU	YRI
		AC	68	101	109		AAC	0.557377	0.594118	0.619318
		GC	51	54	67		AGC	0.418033	0.317647	0.380682
		GT	3	15	0		AGT	0.0245902	0.0882353	0
GSTT1	Haplotype:	rs4630
	Count	Haplo	ASW	CEU	YRI	Frequency	Haplo	ASW	CEU	YRI
		A	34	149	16		A	0.278689	0.876471	0.0909091
		G	88	21	160		G	0.721311	0.123529	0.909091
NAT1	Haplotype:	rs4986988-rs4986989-rs4986992-rs4987076-rs4986990-rs4986782-rs4986783-rs4986991-rs15561
	Count	Haplo	ASW	CEU	YRI	Frequency	Haplo	ASW	CEU	YRI
		CAGGGGTCC	0	0	2		CAGGGGTCC	0	0	0.0113636
		CAGGGGTTC	1	0	0		CAGGGGTTC	0.00819672	0	0
		CATGGATTA	1	2	0		CATGGATTA	0.00819672	0.0117647	0
		CATGGGTTA	62	35	80		CATGGGTTA	0.508197	0.205882	0.454545
		CATGGGTTC	58	127	94		CATGGGTTC	0.47541	0.747059	0.534091
		TTTAAGGTA	0	6	0		TTTAAGGTA	0	0.0352941	0
NAT2	Haplotype:	rs1801279-rs1041983-rs1801280-rs1799929-rs1799930-rs1208-rs1799931
	Count	Haplo	ASW	CEU	YRI	Frequency	Haplo	ASW	CEU	YRI
		ACTCGAG	2	0	2		ACTCGAG	0.0163934	0	0.0113636
		ATTCGAG	7	0	18		ATTCGAG	0.057377	0	0.102273
		GCCCGGG	6	2	12		GCCCGGG	0.0491803	0.0117647	0.0681818
		GCCTAAG	0	0	1		GCCTAAG	0	0	0.00568182
		GCCTGAG	1	4	0		GCCTGAG	0.00819672	0.0235294	0
		GCCTGGG	30	66	29		GCCTGGG	0.245902	0.388235	0.164773
		GCTCAAG	0	0	1		GCTCAAG	0	0	0.00568182
		GCTCGAG	20	47	22		GCTCGAG	0.163934	0.276471	0.125
		GCTCGGG	6	0	20		GCTCGGG	0.0491803	0	0.113636
		GTTCAAG	34	50	38		GTTCAAG	0.278689	0.294118	0.215909
		GTTCGAA	7	1	6		GTTCGAA	0.057377	0.00588235	0.0340909
		GTTCGAG	9	0	24		GTTCGAG	0.0737705	0	0.136364
		GTTCGGG	0	0	3		GTTCGGG	0	0	0.0170455
SLC22A1	Haplotype:	rs34130495-rs628031-rs622342-rs34059508
	Count	Haplo	ASW	CEU	YRI	Frequency	Haplo	ASW	CEU	YRI
		AACG	1	3	0		AACG	0.00819672	0.0176471	0
		GAAG	23	41	39		GAAG	0.188525	0.241176	0.221591
		GACG	9	31	3		GACG	0.0737705	0.182353	0.0170455
		GGAG	71	69	110		GGAG	0.581967	0.405882	0.625
		GGCA	0	2	0		GGCA	0	0.0117647	0
		GGCG	18	24	24		GGCG	0.147541	0.141176	0.136364
SLC22A2	Haplotype:	rs34130495-rs628031-rs622342-rs34059508-rs316019
	Count	Haplo	ASW	CEU	YRI	Frequency	Haplo	ASW	CEU	YRI
		A	18	15	28		A	0.147541	0.0882353	0.159091
		C	104	155	148		C	0.852459	0.911765	0.840909
SLC22A6	Haplotype:	rs11568626
	Count	Haplo	ASW	CEU	YRI	Frequency	Haplo	ASW	CEU	YRI
		C	114	170	164		C	14.25	85	11.7143
		T	8	0	12		T	1	0	0.857143
SLCO1B1	Haplotype:	rs4149015-rs59710386-rs2306283-rs11045819-rs4149056-rs79135870-rs11045852-rs59113707-rs59502379-rs34671512
	Count	Haplo	ASW	CEU	YRI	Frequency	Haplo	ASW	CEU	YRI
		AAACTAACGA	0	1	0		AAACTAACGA	0	0.00588235	0
		AAGCCAACGA	1	2	0		AAGCCAACGA	0.00819672	0.0117647	0
		AAGCTAACGA	0	2	0		AAGCTAACGA	0	0.0117647	0
		AAGCTAACGC	0	2	0		AAGCTAACGC	0	0.0117647	0
		GAACCAACGA	0	4	0		GAACCAACGA	0	0.0235294	0
		GAACTAACCA	0	0	1		GAACTAACCA	0	0	0.00568182
		GAACTAACGA	32	94	30		GAACTAACGA	0.262295	0.552941	0.170455
		GAGATAACGA	5	36	2		GAGATAACGA	0.0409836	0.211765	0.0113636
		GAGATAACGC	0	1	0		GAGATAACGC	0	0.00588235	0
		GAGATAAGGA	1	0	0		GAGATAAGGA	0.00819672	0	0
		GAGATAGCGA	3	0	9		GAGATAGCGA	0.0245902	0	0.0511364
		GAGATAGCGC	1	0	0		GAGATAGCGC	0.00819672	0	0
		GAGCCAACGA	3	11	2		GAGCCAACGA	0.0245902	0.0647059	0.0113636
		GAGCTAACCA	2	0	9		GAGCTAACCA	0.0163934	0	0.0511364
		GAGCTAACGA	56	5	91		GAGCTAACGA	0.459016	0.0294118	0.517045
		GAGCTAACGC	3	3	11		GAGCTAACGC	0.0245902	0.0176471	0.0625
		GAGCTAAGGA	7	0	12		GAGCTAAGGA	0.057377	0	0.0681818
		GAGCTAGCGA	2	0	2		GAGCTAGCGA	0.0163934	0	0.0113636
		GAGCTGACGA	3	0	7		GAGCTGACGA	0.0245902	0	0.0397727
		GCACTAACGA	0	1	0		GCACTAACGA	0	0.00588235	0
		GCGCCAACGA	3	8	0		GCGCCAACGA	0.0245902	0.0470588	0
SLCO1B3	Haplotype:	rs7977213-rs10841661-rs4149118-rs7311358-rs11045585
	Count	Haplo	ASW	CEU	YRI	Frequency	Haplo	ASW	CEU	YRI
		CCAAA	22	90	5		CCAAA	0.180328	0.529412	0.0284091
		CCGAA	2	3	1		CCGAA	0.0163934	0.0176471	0.00568182
		CCGGA	6	1	24		CCGGA	0.0491803	0.00588235	0.136364
		CCGGG	2	1	1		CCGGG	0.0163934	0.00588235	0.00568182
		CTAAA	1	0	0		CTAAA	0.00819672	0	0
		CTGAA	9	0	14		CTGAA	0.0737705	0	0.0795455
		CTGAG	1	0	0		CTGAG	0.00819672	0	0
		CTGGA	19	0	24		CTGGA	0.155738	0	0.136364
		CTGGG	0	0	4		CTGGG	0	0	0.0227273
		GCAAA	3	3	9		GCAAA	0.0245902	0.0176471	0.0511364
		GCGAA	7	0	11		GCGAA	0.057377	0	0.0625
		GCGGA	14	0	27		GCGGA	0.114754	0	0.153409
		GCGGG	0	0	1		GCGGG	0	0	0.00568182
		GTAAA	11	22	18		GTAAA	0.0901639	0.129412	0.102273
		GTGAA	2	32	5		GTGAA	0.0163934	0.188235	0.0284091
		GTGAG	1	1	2		GTGAG	0.00819672	0.00588235	0.0113636
		GTGGA	5	1	8		GTGGA	0.0409836	0.00588235	0.0454545
		GTGGG	17	16	22		GTGGG	0.139344	0.0941176	0.125
SULT1A1	Haplotype:	rs28374453
	Count	Haplo	ASW	CEU	YRI	Frequency	Haplo	ASW	CEU	YRI
		A	113	164	158		A	0.92623	0.964706	0.897727
		G	9	6	18		G	0.0737705	0.0352941	0.102273
TPMT	Haplotype:	rs1142345-rs1800460-rs2518463-rs1800462-rs12529220-rs3931660
	Count	Haplo	ASW	CEU	YRI	Frequency	Haplo	ASW	CEU	YRI
		CCGCAA	0	0	1		CCGCAA	0	0	0.00568182
		CCGCAT	8	0	10		CCGCAT	0.0655738	0	0.0568182
		CTGCAT	3	5	0		CTGCAT	0.0245902	0.0294118	0
		TCACAA	1	0	1		TCACAA	0.00819672	0	0.00568182
		TCACTA	28	72	41		TCACTA	0.229508	0.423529	0.232955
		TCGCAA	70	93	107		TCGCAA	0.57377	0.547059	0.607955
		TCGCAT	9	0	15		TCGCAT	0.0737705	0	0.0852273
		TCGCTA	1	0	1		TCGCTA	0.00819672	0	0.00568182
		TCGGAA	2	0	0		TCGGAA	0.0163934	0	0
UGT1A1	Haplotype:	rs4124874-rs10929302-rs887829
	Count	Haplo	ASW	CEU	YRI	Frequency	Haplo	ASW	CEU	YRI
		GAC	2	0	0		GAC	0.0163934	0	0
		GAT	37	49	65		GAT	0.303279	0.288235	0.369318
		GGC	36	20	66		GGC	0.295082	0.117647	0.375
		GGT	17	2	28		GGT	0.139344	0.0117647	0.159091
		TGC	29	99	17		TGC	0.237705	0.582353	0.0965909
		TGT	1	0	0		TGT	0.00819672	0	0
UGT2B7	Haplotype:	rs6600879-rs6600880-rs4554144-rs11940316-rs7438135-rs7662029-rs7668258-rs7668282-rs28365062-rs7439366-rs7439366-rs6600893
	Count	Haplo	ASW	CEU	YRI	Frequency	Haplo	ASW	CEU	YRI
		CTCTAGCTATCC	1	0	0		CTCTAGCTATCC	0.00819672	0	0
		CTCTGATTAATC	6	0	13		CTCTGATTAATC	0.0491803	0	0.0738636
		CTCTGATTAATT	25	81	21		CTCTGATTAATT	0.204918	0.476471	0.119318
		GATCAGCCATCC	7	1	7		GATCAGCCATCC	0.057377	0.00588235	0.0397727
		GATCAGCTAATC	10	15	15		GATCAGCTAATC	0.0819672	0.0882353	0.0852273
		GATCAGCTAATT	0	0	1		GATCAGCTAATT	0	0	0.00568182
		GATCAGCTATCC	53	47	81		GATCAGCTATCC	0.434426	0.276471	0.460227
		GATCAGCTATCT	3	0	4		GATCAGCTATCT	0.0245902	0	0.0227273
		GATCAGCTGATC	1	3	4		GATCAGCTGATC	0.00819672	0.0176471	0.0227273
		GATCAGCTGTCC	13	23	30		GATCAGCTGTCC	0.106557	0.135294	0.170455
		GATCGATTAATT	1	0	0		GATCGATTAATT	0.00819672	0	0
		GATCGGCTGTCC	2	0	0		GATCGGCTGTCC	0.0163934	0	0
